# Supplementary material for: A Compact Device Model for a Piezoelectric Nano-Transistor
Source: Micromachines (Basel). 2025 Jan 21;16(2):114. doi: 10.3390/mi16020114 (PMC11857766; doi:10.3390/mi16020114)
Supplement: Supplementary file 1 [file micromachines-16-00114-s001.zip]

Archive with 1 entries (1 files):
- micromachines-3306591-supplementary.pdf
